# Supplementary material for: The Welfare of Dogs as an Aspect of the Human–Dog Bond: A Scoping Review
Source: Animals (Basel). 2024 Jul 5;14(13):1985. doi: 10.3390/ani14131985 (PMC11240373; doi:10.3390/ani14131985)
Supplement: Supplementary file 1 [file animals-14-01985-s001.zip]

Archive with 1 entries (1 files):
- animals-3050724-supplementary.pdf
